# Supplementary material for: Androgen deprivation–mediated activation of AKT is enhanced in prostate cancer with TMPRSS2:ERG fusion
Source: J Clin Invest. 2025 Oct 2;135(23):e192368. doi: 10.1172/JCI192368 (PMC12646650; doi:10.1172/JCI192368)
Supplement: Supporting data values [file jci-135-192368-s326.xlsx]

## Sheet: Fig 5B
		CCS	CCS	CCS	CCS	CCS	CCS	FBS	FBS	FBS	FBS	FBS	FBS
	log(nM)
ipatasertib	4.3	0.17	0.13	0.18	0.2	0.16	0.19	0.43	0.36	0.36	0.37	0.39	0.39
ipatasertib	4	0.1	0.12	0.13	0.17	0.2	0.14	0.45	0.4	0.37	0.36	0.37	0.43
ipatasertib	3.7	0.13	0.17	0.18	0.13	0.14	0.16	0.37	0.34	0.35	0.39	0.39	0.36
ipatasertib	3.4	0.24	0.12	0.16	0.15	0.26	0.12	0.41	0.33	0.36	0.32	0.35	0.38
ipatasertib	3.1	0.19	0.2	0.16	0.23	0.16	0.23	0.35	0.42	0.37	0.47	0.36	0.33
ipatasertib	2.8	0.24	0.2	0.22	0.25	0.21	0.29	0.49	0.45	0.47	0.56	0.42	0.41
ipatasertib	2.49	0.36	0.34	0.26	0.32	0.39	0.54	0.55	0.56	0.59	0.54	0.5	0.51
ipatasertib	2.19	0.55	0.49	0.36	0.48	0.4	0.35	0.57	0.56	0.55	0.63	0.54	0.58
ipatasertib	1.89	0.51	0.49	0.38	0.42	0.47	0.43	0.87	0.78	0.76	0.7	0.72	0.66
DMSO	0	0.87	1.09	0.99	1.15	0.99	0.91	1.03	0.94	1.1	0.9	0.95	1.08
All Valures shown were normalized to DMSO-CSS or DMSO FBS conditions respectively

## Sheet: Fig 5C
		CCS	CCS	CCS	CCS	CCS	CCS	FBS	FBS	FBS	FBS	FBS	FBS
	Log(nM）
MK2206	4.3	0	0	0	0	0	0	0	0	0	0	0	0
MK2206	4	0.04	0.13	0.16	0.2	0.15	0.09	0.25	0.32	0.35	0.31	0.24	0.12
MK2206	3.7	0.16	0.2	0.17	0.19	0.13	0.11	0.33	0.33	0.32	0.3	0.27	0.25
MK2206	3.4	0.19	0.19	0.21	0.18	0.2	0.17	0.42	0.4	0.43	0.35	0.4	0.32
MK2206	3.1	0.17	0.31	0.24	0.33	0.21	0.14	0.46	0.44	0.43	0.54	0.47	0.4
MK2206	2.8	0.29	0.25	0.23	0.27	0.14	0.12	0.58	0.48	0.55	0.6	0.43	0.37
MK2206	2.49	0.23	0.27	0.28	0.25	0.17	0.36	0.61	0.53	0.53	0.54	0.37	0.34
MK2206	2.19	0.38	0.5	0.51	0.53	0.53	0.52	0.62	0.58	0.5	0.5	0.4	0.34
MK2206	1.89	0.17	0.26	0.4	0.24	0.15	0.18	0.89	0.72	0.52	0.62	0.53	0.44
DMSO	0	0.87	1.09	0.99	1.15	0.99	0.91	1.12	1.13	1.06	0.9	0.87	0.92
All Valures shown were normalized to DMSO-CSS or DMSO FBS conditions respectively

## Sheet: Fig 6B
ERG OD	neo-enza ERG pos pre	neo-enza ERG pos post	neo-enza ERG neg pre	neo-enza ERG neg post			ERG TPM	neo-enza ERG pos pre	neo-enza ERG pos post	neo-enza ERG neg pre	neo-enza ERG neg post
15-c-0124_1001	0.251879	0.064384					15-c-0124_1001	200.06	110.39
15-c-0124_1002	0.305651	0.120076					15-c-0124_1002	321.39	55.81
15-c-0124_1003			0.013408	0.016008			15-c-0124_1003			13.32	14.02
15-c-0124_1004			0.033784	0.0266081			15-c-0124_1004			8.41	17.03
15-c-0124_1005	0.221853	0.072447					15-c-0124_1008	724.97	35.52
15-c-0124_1007			0.029149	0.0136444			15-c-0124_1009	756.77	24.02
15-c-0124_1008	0.486624	0.258379					15-c-0124_1011			15.86	15.9
15-c-0124_1009	0.499455	0.120882					15-c-0124_1012			8.35	34.34
15-c-0124_1011			0.02371	0.0260308			15-c-0124_1013			11.6	17.8
15-c-0124_1012			0.024957	0.0153827			15-c-0124_1015	182.79	150.3
15-c-0124_1013			0.0186365	0.010196			15-c-0124_1016	1003.94	38.05
15-c-0124_1015	0.32565	0.07741					15-c-0124_1017	598.64	32.74
15-c-0124_1016	0.39228	0.034768					15-c-0124_1019	405.76	6.14
15-c-0124_1017	0.231724	0.053796					15-c-0124_1020	250.13	19.66
15-c-0124_1019	0.458771	0.052809					15-c-0124_1022	422.72	94.58
15-c-0124_1020	0.440819	0.083665					15-c-0124_1024			5.49	30.15
15-c-0124_1022	0.464509	0.31749					15-c-0124_1030	183.61	24.97
15-c-0124_1023			0.0224845	0.039941			15-c-0124_1032	384.15	58.78
15-c-0124_1024			0.0187135	0.037592			15-c-0124_1033	375.78	26.54
15-c-0124_1025	0.689269	0.082301					15-c-0124_1034	288.1	17.23
15-c-0124_1026			0.035878	0.0276992			15-c-0124_1037			4.37	19.44
15-c-0124_1027	0.334122	0.034319					15-c-0124_1039			5.26	5.49
15-c-0124_1028			0.024496	0.0136843
15-c-0124_1029			0.016997	0.065569
15-c-0124_1030	0.483277	0.097215
15-c-0124_1031			0.023109	0.058829
15-c-0124_1032	0.584794	0.037377
15-c-0124_1033	0.71375	0.097914
15-c-0124_1034	0.747692	0.08397
15-c-0124_1035			0.0279755	0.0481346
15-c-0124_1036			0.025218	0.0110126
15-c-0124_1037	0.39933	0.082899
15-c-0124_1038			0.0311613	0.057435
15-c-0124_1039			0.024719	0.0109224

## Sheet: Fig 6C
ERG pos	neo-enza ERG pos pre	neo-enza ERG pos post	neo-enza ERG neg pre	neo-enza ERG neg post
15-c-0124_1001	0.806804	0.714948
15-c-0124_1002	0.790815	0.803496
15-c-0124_1003			0.797953	0.81541
15-c-0124_1004			0.799818	0.80063
15-c-0124_1008	0.773938	0.802572
15-c-0124_1009	0.789281	0.805268
15-c-0124_1011			0.812223	0.820266
15-c-0124_1012			0.793607	0.840949
15-c-0124_1013			0.783865	0.791349
15-c-0124_1015	0.834787	0.828485
15-c-0124_1016	0.788136	0.800733
15-c-0124_1017	0.795036	0.820555
15-c-0124_1019	0.780226	0.809622
15-c-0124_1020	0.775431	0.825325
15-c-0124_1022	0.790956	0.805728
15-c-0124_1024			0.808833	0.820434
15-c-0124_1030	0.816659	0.819699
15-c-0124_1032	0.799787	0.849178
15-c-0124_1033	0.811011	0.819865
15-c-0124_1034	0.813689	0.829518
15-c-0124_1037			0.825546	0.823458
15-c-0124_1039			0.828101	0.81918

## Sheet: Fig 7BC
ERG positive						ERG negative
	ID (ERG-positive	Pre	Post	Differential score			ID (ERG negative)	Pre	Post	Differential score
1	5	0	2	2		1	62	3	0	-3
2	51	4	0	-4		2	2	2	0	-2
3	56	0	4	4		3	3	4	0	-4
4	71	0	2	2		4	7	2	0	-2
5	83	0	4	4		5	8	2	0	-2
6	84	0	3	3		6	9	4	0	-4
7	86	0	0	0		7	13	4	4	0
8	105	0	3	3		8	22	0	0	0
9	14	0	2	2		9	24	0	0	0
10	15	1	0	-1		10	25	0	0	0
11	18	0	2	2		11	27	0	0	0
12	20	3	4	1		12	28	0	0	0
13	23	0	0	0		13	41	3	2	-1
14	29	4	2	-2		14	43	0	0	0
15	52	0	0	0		15	49	4	4	0
16	54	2	0	-2		16	57	0	0	0
17	60	0	1	1		17	59	0	0	0
18	96	0	0	0		18	63	2	0	-2
19	101	0	2	2		19	64	4	2	-2
20	116	0	4	4		20	78	0	3	3
21	118	0	4	4		21	81	0	2	2
						22	110	4	2	-2
	21 cases of ERG positive
	22 cases of ERG negative
	p-AKT score of each case (paired pre-treatment biopsy, Pre vs post-treatment, Post)

## Sheet: Supp Fig 6A
Block Type	96well
Chemistry	TAQMAN
Experiment File Name	C:\Documents and Settings\INSTR-ADMIN\Desktop\CCAI1\RT-PCR_9-21-10-Sen.eds
Experiment Run End Time	2010-09-21 14:58:07 PM CDT
Instrument Type	steponeplus
Passive Reference	ROX
Well	Sample Name	Target Name	Task	Reporter	Quencher	RQ	RQ Min	RQ Max	Cт	Cт Mean	Cт SD	ΔCт	ΔCт Mean	ΔCт SD	HK Control ΔCт Mean	HK Control ΔCт SD	ΔΔCт	Automatic Ct Threshold	Ct Threshold	Automatic Baseline	Baseline Start	Baseline End	Efficiency	Comments	HIGHSD	NOAMP
C3	2175	18S	UNKNOWN	VIC	TAMRA				7.80789	7.88841	0.113873							FALSE	0.0498565	TRUE	3	5	1		N	N
C3	2175	ERG	UNKNOWN	FAM	TAMRA	2885.32	2720.55	3060.08	26.324	26.3445	0.0290361	18.5161	18.4561	0.0848369			-11.4945	FALSE	0.0127205	TRUE	3	25	1		N	N
C4	2175	18S	UNKNOWN	VIC	TAMRA				7.96893	7.88841	0.113873							FALSE	0.0498565	TRUE	3	5	1		N	N
C4	2175	ERG	UNKNOWN	FAM	TAMRA	2885.32	2720.55	3060.08	26.3651	26.3445	0.0290361	18.3961	18.4561	0.0848369			-11.4945	FALSE	0.0127205	TRUE	3	25	1		N	N
C6	2175	MMP3	UNKNOWN	FAM	NFQ-MGB				Undetermined									TRUE	0.2	TRUE	3	39	1		N	N
C6	2175	18S	UNKNOWN	VIC	TAMRA				8.24393	8.23956	0.00617974							FALSE	0.0498565	TRUE	3	5	1		N	N
C7	2175	MMP3	UNKNOWN	FAM	NFQ-MGB				Undetermined									TRUE	0.2	TRUE	3	39	1		N	N
C7	2175	18S	UNKNOWN	VIC	TAMRA				8.23519	8.23956	0.00617974							FALSE	0.0498565	TRUE	3	5	1		N	N
C9	2175	18S	UNKNOWN	VIC	TAMRA				8.14081	8.08831	0.0742472							FALSE	0.0498565	TRUE	3	5	1		N	Y
C9	2175	MMP9	UNKNOWN	FAM	NFQ-MGB				Undetermined									TRUE	0.2	TRUE	3	39	1		N	Y
C10	2175	18S	UNKNOWN	VIC	TAMRA				8.03581	8.08831	0.0742472							FALSE	0.0498565	TRUE	3	5	1		N	Y
C10	2175	MMP9	UNKNOWN	FAM	NFQ-MGB				Undetermined									TRUE	0.2	TRUE	3	39	1		N	Y
D3	2176	18S	UNKNOWN	VIC	TAMRA				6.89822	6.95042	0.0738163							FALSE	0.0498565	TRUE	3	4	1		Y	N
D3	2176	ERG	UNKNOWN	FAM	TAMRA	1	0.192045	5.20712	35.1656	36.9011	2.4543	28.2674	29.9506	2.38048			0	FALSE	0.0127205	TRUE	3	33	1		Y	N
D4	2176	18S	UNKNOWN	VIC	TAMRA				7.00262	6.95042	0.0738163							FALSE	0.0498565	TRUE	3	4	1		Y	Y
D4	2176	ERG	UNKNOWN	FAM	TAMRA	1	0.192045	5.20712	38.6365	36.9011	2.4543	31.6339	29.9506	2.38048			0	FALSE	0.0127205	TRUE	3	39	1		Y	Y
D6	2176	MMP3	UNKNOWN	FAM	NFQ-MGB				Undetermined									TRUE	0.2	TRUE	3	39	1		N	N
D6	2176	18S	UNKNOWN	VIC	TAMRA				7.42695	7.44593	0.0268347							FALSE	0.0498565	TRUE	3	4	1		N	N
D7	2176	MMP3	UNKNOWN	FAM	NFQ-MGB				Undetermined									TRUE	0.2	TRUE	3	39	1		N	Y
D7	2176	18S	UNKNOWN	VIC	TAMRA				7.4649	7.44593	0.0268347							FALSE	0.0498565	TRUE	3	5	1		N	Y
D9	2176	18S	UNKNOWN	VIC	TAMRA				7.52943	7.43594	0.132213							FALSE	0.0498565	TRUE	3	4	1		N	Y
D9	2176	MMP9	UNKNOWN	FAM	NFQ-MGB				Undetermined									TRUE	0.2	TRUE	3	39	1		N	Y
D10	2176	18S	UNKNOWN	VIC	TAMRA				7.34245	7.43594	0.132213							FALSE	0.0498565	TRUE	3	4	1		N	Y
D10	2176	MMP9	UNKNOWN	FAM	NFQ-MGB				Undetermined									TRUE	0.2	TRUE	3	39	1		N	Y
E3	2177	ERG	UNKNOWN	FAM	TAMRA	2737.36	2688.44	2787.18	25.8078	25.7761	0.0447755	18.5137	18.5321	0.0260191			-11.4186	FALSE	0.0127205	TRUE	3	25	1		N	N
E3	2177	18S	UNKNOWN	VIC	TAMRA				7.29412	7.24406	0.0707946							FALSE	0.0498565	TRUE	3	4	1		N	N
E4	2177	ERG	UNKNOWN	FAM	TAMRA	2737.36	2688.44	2787.18	25.7445	25.7761	0.0447755	18.5505	18.5321	0.0260191			-11.4186	FALSE	0.0127205	TRUE	3	25	1		N	N
E4	2177	18S	UNKNOWN	VIC	TAMRA				7.194	7.24406	0.0707946							FALSE	0.0498565	TRUE	3	4	1		N	N
E6	2177	18S	UNKNOWN	VIC	TAMRA				7.69452	7.87643	0.257253							FALSE	0.0498565	TRUE	3	5	1		N	N
E6	2177	MMP3	UNKNOWN	FAM	NFQ-MGB				Undetermined									TRUE	0.2	TRUE	3	39	1		N	N
E7	2177	18S	UNKNOWN	VIC	TAMRA				8.05834	7.87643	0.257253							FALSE	0.0498565	TRUE	3	5	1		N	Y
E7	2177	MMP3	UNKNOWN	FAM	NFQ-MGB				Undetermined									TRUE	0.2	TRUE	3	39	1		N	Y
E9	2177	18S	UNKNOWN	VIC	TAMRA				7.6141	7.81212	0.280052							FALSE	0.0498565	TRUE	3	4	1		N	Y
E9	2177	MMP9	UNKNOWN	FAM	NFQ-MGB				Undetermined									TRUE	0.2	TRUE	3	39	1		N	Y
E10	2177	18S	UNKNOWN	VIC	TAMRA				8.01015	7.81212	0.280052							FALSE	0.0498565	TRUE	3	5	1		N	N
E10	2177	MMP9	UNKNOWN	FAM	NFQ-MGB				Undetermined									TRUE	0.2	TRUE	3	39	1		N	N
Analysis Type	Multiplex
Endogenous Control	18S
RQ Min/Max Standard Deviations	1
Reference Sample	2176

## Sheet: Supp Fig 11A
All GTEX	TCGA ERG SV neg	TCGA ERG SV pos	ECDT ERG SV or called neg	ECDT ERG SV or called pos	WCDT ERG SV pos	WCDT ERG SV neg
9.9	2.98	66.2	1.28	357.84	192.19	6.34
8.98	0.98	224.41	12.32	326.88	1215.07	11.2
22.75	0.86	126.1	9.77	534.11	735.92	27.91
12.66	4.31	230.88	21.17	52.38	190.1	47.2
11.69	2.62	93.47	33.55	196.87	1301.18	81.6
10.69	3.58	183.87	9.55	291.73	316.71	20.37
11.09	3.12	132.01	23.83	626.08	125.78	36.42
8.15	5.49	268.79	7.15	37.8	683.82	7.89
17.88	4.07	11.95	27.04	353.54	900.44	60.96
19.47	2.06	157.73	5.86	178.04	185.58	14.74
14.59	3.25	119.62	24.8	820.18	1021.92	64.5
11.66	8.11	183.16	46.18	114.82	803.58	11.34
7.71	2.68	117.84	9.04	10.14	291.52	9.82
18.35	5.82	183.4	4.77	213.94	188.18	2.02
11.58	4.31	268.51	14.41	16.86	330.87	8.59
14.12	5.3	171.19	7.97	77.75	796.4	40.54
7.49	48.27	78.37	13.55	52.94	500.65	8.55
7.69	2.09	26.52	14.51	36.8	678.61	32.27
10.3	6.36	235.92	5.83	71.44	1685.27	12.82
7.81	5.86	123.45	3.19	154.28	1029.77	15.2
11.87	2.04	158.83	21.11	68.99	650.13	15.89
4.39	6.11	94.21	7.3	179.14	1000.11	19.49
9.85	3.38	271.51	22.13	148.95	706.37	11.49
10.22	2.65	135.67	5.11	109.95	591.42	17.21
9.49	6.76	113.35	21.84	324.96	394.55	13.64
9.3	2.01	90.26	26.43	330.03	83.55	20.19
14.85	3.98	58.79	0.79	4.98	2127.41	58.21
14.95	3.79	23.61	3.71	6.76	669.75	15.8
7.89	3.61	17.14	14.48	247.73	543.66	2.47
9.12	7.75	170.36	9.86	278.09	2392.12	4.9
12.5	2.84	104.51	7.05	141.93	707.41	7.03
21.28	3.45	68.3	14.89	330.42	4.66	33.52
12.68	10.21	230.62	5.51	202.81	832.29	24.04
16.38	5.95	89.15	8.02	429.59	785.09	28.52
11.14	3.85	175.19	3.87	42.46	82.58	11.26
12.41	4.03	205.7	1.75	85.16	881.01	12
4.3	4.6	108.58	9.56	250.97	587.55	9.18
23.28	3.39	211.21	12.21	125.97	1662.18	2.38
11.04	3.62	131.89	15.12	306.65	1680.58	19.66
18.16	1.59	204.86	6.8	32.51	1800.3	20
7.57	1.57	178.18	6.85	45.82	2078.85	39.02
6.43	2.54	35	3.95	207.34	1603.64	28.4
33.62	1.4	83.54	5.57	235.23	223.68	51.06
9.43	5.39	295.33	6.44	61.7	148.47	3.08
13.19	5.87	45.12	2.22	101.67	660.21	25.31
17.44	3.39	180.66	13.59	8.83	1039.05	13.58
11.98	5.41	93.07	5.17	15.54	162.97	52.57
7.13	3.4	160.64	12.42	59.02	397.35	14.33
5.62	5.59	124.87	4.05	184.81		15.09
8.81	3.47	250.09	11.99	237.15		20.62
36.02	7.01	95.07	3.85	89.34		29.56
8.22	7.94	250.68	2.36	78.47
13.28	4.43	209.36	2.75	67.36
14.19	6.05	274.32	6.33	79.28
6.6	3.96	108.45	0.14	141.38
11.29	5.95	76.92	2.72	52.82
10.88	3.08	13.39	1.51	101.97
9.21	5.52	57.48	22.61	199.29
5.93	4.65	152.15	8.75	82
7.57	12.11	178.14	12.82	86.22
4.66	3.18	14.23	4.74	166.55
6.18	1.49	73.96	7.11	203.61
9.75	1.36	76.79	14.52	247.38
11.58	3.1	167.56	1.05	308.57
15.2	2.33	125.82	23.31	109.37
8.63	1.89	37.68	5.64	49.32
4.3	4.45	181.9	3.24	102.46
8.15	5.11	67.49	1.6	139.29
7.43	3.92	28.84	1.18	59.83
21.25	2.7	75.94	34.98	96.81
13.23	3.13	37.86	14.62	247.86
33.78	5.36	122.75	19.73	114.46
7.67	3.77	99.24	4.34	153.34
29.98	6.05	63.21	17.09	10.25
20.96	1.1	79.69	3.83	142.56
14.75	5.23	73.01	1.84	127.07
11.28	3.1	83.9	0.63	111.75
6.96	1.57	54.33	5.66	193.98
9.25	4.84	123.31	17.92	123.87
11.42	1.09	31.18	6.46	98.75
9.92	1.88	184.42	0.92	232.13
11.92	0.41	56.42	2.1	71.96
10.58	0.24	115.21	6.38	321.9
3.37	1.78	166.44	4.09	71.56
10.22	2.31	38.64	5.8	107.13
7.79	4.96	62.3	2.78	163.53
12.73	3.06	161.32	17.71	211.52
11.71	1.81	148.33	7.25	98.32
13.65	1.31	11.27	416	61.16
12.56	4.95	215.76	4.72	150.73
6.24	2.17	225.26	26.21	95.43
8.95	1.88	143.77	27.35	57.17
7.53	1.39	157.18	15.13	268.7
7.87	3.9	122.92	5.1	176.37
22.93	1.73	93.59	9.74	88.58
14.4	2.73	34.83	21.8	244.98
12.24	1.49	41.31	4.51	132.16
8.31	3.2	137.81	7.2
16.84	3.31	2.79	5.58
22.94	4.23	37.34	1.03
9.05	2.08	206.44	19.6
15.34	5.06	89.7	8.54
7.68	2.16	61.93	3.8
21.73	4.71	113.27	29.5
8.25	9.02	112.34	1.12
10.97	2	145.65	7.34
3.35	142.21	79.77	4.07
17.67	3.53	103.42	82.8
8.25	4.7	154.85	13.52
7.51	1.32	145.37	20.76
8.38	4.58	46.69	2.22
28.39	6.35	121.89	2.47
20.28	3.5	175.88	2.8
13.84	6.99	68.55	3.84
12.16	3.52	97.12	3.61
13.02	5.25	114.11	34.49
18.89	9.11	129.78	8.85
10.44	1.88	45.25	10.95
26.44	4.81	33.09	15.54
6.17	4.81	40.94	4.67
15.35	4.23	28.87	5.86
18.13	4.94	61.85	4.26
6.19	3.63	53.89	6.34
10.21	6.31	57.31	2.75
11.24	3.19	167.76	4.03
12.45	1.84	191.76	13.61
13.54	2.96	18.37	0.95
13.61	2.96	135.53	10.24
12.84	3.31	92.67	1.61
17.37	7.93	19.61	16.97
16.67	2.57	121.24	4.9
7.47	2.57	238.19	9.87
15.8	5.74	74.96	8.11
7.76	4.16	47.12	5.79
8.44	2.11	63.94	17.31
10.21	1.6	138.83	13.41
5.21	1.07	125.83	7.28
3.18	2.13	134.56	1.39
9.8	1.53	124.94	3.96
14.74	2.16	185.33
8.38	0.99	205.62
6.42	3.7	76.46
8.16	1.43	159.49
8.11	47.99	137.14
13.53	4.5	121.82
3.63	5.06	33.68
8.87	36.47	175.69
16.61	5.95	80.93
11.55	4.32	61.32
10.18	2.09	32.4
12.39	20.37	90.92
25.94	1.88	121.74
13.18	6.97	123.04
6.96	3.98	99.14
35.63	2.81	189.45
15.12	2.64	122.94
6.68	2.71	84.5
15.89	6.56	248.86
25.73	0.75	55.41
8.89	19.38	114.78
6.3	5.98	113.43
35.47	3.52	4.51
12.19	12.03	20.69
8.02	4.53	138.55
13.97	2.36	41.71
15.06	1.03	195.71
13.98	2.55	21.21
9.79	2.26	78.08
8.06	6.62	75.1
4.41	2.78	67.01
10.12	1.95	132.18
8.94	4.32	172.62
14.72	3.17	93.51
7.82	3.06	50.98
5.09	1.44	148.87
4.99	4.04	157.1
9.43	2.93	108.49
9.22	1.72	89.52
16.76	0.93	400.47
9.23	2.97	305.33
5.19	4.42	79.43
9.03	0.45	129.3
6.96	24.92	58.83
20.43	1.75	21.53
2.55	1.62	53.94
12.96	5.42	137.11
11.11	11	209.51
13.08	13.19	164.49
13.63	3.77	326.93
6.67	1.95	174.22
6.74	1.07	287.08
6.68	5.64	116.86
9.59	4	179.61
9.12	1.72	73.78
7.6	3.86	76.7
9.79	1.65	161.42
9.45	5.66	57
11.09	3.63	93.64
12.59	0.4	66.59
15.61	3.14	148.83
5.26	1.17	44.63
3.1	3.24	61.11
11.48	1.15
7.86	1.62
9.91	0.84
4.12	4.94
9.56	10.94
16.12	1.69
9.47	5.8
8.43	4.54
11.86	2.63
7.18	4.33
16.01	8.23
7.79	2.93
11.81	4.33
12.94	5.22
7.75	2.55
9.17	3.6
13.25	3.6
5.71	8.17
8.96	5.6
12.39	2.16
6.3	3.26
9.16	3.38
19.04	4.36
7.1	3.17
6.94	5.02
7.17	7.23
5.45	4.54
19.42	4.5
9.73	4.13
13.67	4.58
8.12	7.89
7.09	2.71
10.13	2.25
7.7	5.33
17.97	3.85
12.11	0.95
2.22	9.52
8.58	2.47
5.77	5.32
11.49	2.51
14.49	2.43
	2.82
	2.91
	2
	1.51
	1.06
	2.22
	2.67
	3.15
	5.86
	1.78
	2.25
	2.95
	2.19
	6.93
	6.32
	3.91
	1.53
	1.3
	3.3
	2.71
	2.09
	1.86
	5.62
	4.43
	1.04
	4.5
	2.9
	4.5
	4.68
	4.94
	5.53
	3.43
	4.61
	8.73
	2.4
	1.73
	6.77
	5.01
	6.2
	3.88
	1.46
	4.51
	3.14
	6.99
	1.96
	8.59
	1.25
	2.79
	5.07
	9.04
	2.09
	5.46
	4.98
	1.75
	3.84

## Sheet: Supp Fig 11B
TCGA ERG pos	TCGA ERG neg	ECDT ERG pos	ECDT ERG neg	WCDT ERG pos	WCDT ERG neg
0.668481	0.642447	0.601411	0.595703	0.629446	0.683694
0.663085	0.648332	0.627557	0.609903	0.699806	0.659923
0.653256	0.666071	0.594343	0.616735	0.65181	0.640631
0.649759	0.666467	0.614215	0.632246	0.676073	0.654236
0.655327	0.647079	0.575031	0.531266	0.653446	0.660703
0.648663	0.661718	0.615081	0.621237	0.632274	0.642846
0.677494	0.651506	0.598927	0.584402	0.660291	0.680639
0.619734	0.674468	0.627651	0.655415	0.676923	0.656292
0.652239	0.666887	0.616062	0.622635	0.631021	0.659247
0.654811	0.668613	0.615933	0.567741	0.638171	0.661815
0.627278	0.678117	0.573281	0.652839	0.657161	0.67473
0.639207	0.693177	0.631535	0.615728	0.692546	0.64035
0.614884	0.683044	0.643434	0.578359	0.652023	0.650064
0.651688	0.685045	0.604282	0.629	0.647131	0.610717
0.662124	0.689693	0.603787	0.597327	0.634809	0.668697
0.652993	0.669114	0.60402	0.632859	0.646785	0.63592
0.661729	0.678461	0.635634	0.606308	0.68321	0.671589
0.672283	0.658895	0.633342	0.63472	0.64969	0.657245
0.61495	0.665052	0.605043	0.599312	0.637758	0.646342
0.629625	0.662912	0.591133	0.596446	0.648518	0.678986
0.637189	0.685149	0.644928	0.620941	0.663741	0.64602
0.66185	0.668409	0.612383	0.580652	0.661218	0.657314
0.652084	0.662246	0.607251	0.605033	0.633444	0.624063
0.64891	0.655897	0.623108	0.631491	0.648625	0.666042
0.67412	0.66383	0.659294	0.647427	0.62983	0.682002
0.675986	0.668767	0.630885	0.595791	0.696584	0.662197
0.650472	0.657539	0.651525	0.648956	0.636291	0.652649
0.655427	0.669931	0.624119	0.606647	0.681984	0.623431
0.656718	0.653841	0.66148	0.632521	0.651367	0.654461
0.658396	0.676188	0.62873	0.576763	0.665617	0.651043
0.65714	0.669969	0.651197	0.623886	0.694749	0.677458
0.670689	0.681767	0.690887	0.596133	0.643763	0.630111
0.683664	0.658532	0.614902	0.637818	0.676303	0.654856
0.66067	0.680621	0.644589	0.604374	0.667776	0.634889
0.666985	0.676656	0.62243	0.59825	0.674911	0.658735
0.682713	0.66804	0.663825	0.615824	0.678549	0.668704
0.669201	0.662818	0.640148	0.657806	0.640298	0.678522
0.683075	0.663177	0.635732	0.615234	0.667674	0.632812
0.679248	0.684401	0.608896	0.640991	0.660386	0.680541
0.65628	0.649509	0.66359	0.63545	0.673539	0.648046
0.683711	0.626241	0.635339	0.648844	0.644101	0.681805
0.670985	0.650473	0.641151	0.654748	0.658636	0.651393
0.68254	0.641421	0.611081	0.65718	0.666524	0.682574
0.681416	0.672884	0.660754	0.640869	0.672709	0.661121
0.681177	0.679276	0.634372	0.68504	0.67937	0.665856
0.673439	0.672423	0.636913	0.644296	0.675147	0.657407
0.670198	0.664156	0.623007	0.654232	0.629299	0.657017
0.669668	0.660501	0.64026	0.681513	0.653649	0.648499
0.678198	0.670751	0.680487	0.528037		0.642539
0.658608	0.657027	0.667985	0.678366		0.649589
0.678184	0.670054	0.621844	0.634619		0.628718
0.652092	0.673999	0.661245	0.654655
0.679533	0.670512	0.662363	0.674587
0.678287	0.674719	0.648518	0.670453
0.660209	0.690807	0.64974	0.651986
0.679715	0.653378	0.64385	0.64522
0.680486	0.644106	0.648057	0.585589
0.679827	0.641329	0.643905	0.644881
0.680415	0.65253	0.648087	0.663794
0.672318	0.667996	0.664658	0.677876
0.674566	0.617239	0.662362	0.667229
0.617683	0.665663	0.656389	0.687271
0.677082	0.638767	0.628905	0.640465
0.659991	0.663262	0.448224	0.588792
0.669913	0.645251	0.591905	0.65335
0.660981	0.631203	0.664119	0.661969
0.682903	0.655007	0.639064	0.623207
0.656482	0.647056	0.653462	0.607734
0.666097	0.631325	0.647501	0.597438
0.682504	0.653952	0.674811	0.6322
0.664621	0.66218	0.633307	0.657741
0.644058	0.656076	0.624113	0.660969
0.621018	0.65483	0.634075	0.643001
0.623709	0.64551	0.62446	0.65654
0.65367	0.653791	0.593787	0.629735
0.641071	0.652668	0.666221	0.670481
0.63723	0.626446	0.599187	0.633602
0.644699	0.666095	0.635119	0.649895
0.665567	0.678799	0.593479	0.640521
0.657165	0.696171	0.625385	0.630169
0.649923	0.668457	0.634304	0.647689
0.646159	0.603793	0.643434	0.596498
0.659138	0.634423	0.601871	0.649878
0.646377	0.626367	0.588588	0.660058
0.634671	0.658011	0.607019	0.663268
0.634909	0.635409	0.627644	0.640834
0.655491	0.646912	0.604696	0.665306
0.652363	0.635797	0.686556	0.648202
0.646442	0.623149	0.651744	0.605091
0.668211	0.651655	0.6472	0.614278
0.65546	0.651867	0.61582	0.631001
0.657639	0.650985	0.626477	0.637778
0.647494	0.646021	0.626205	0.629545
0.664031	0.65743	0.638973	0.594631
0.674029	0.654138	0.656526	0.635231
0.651555	0.653807	0.60636	0.596159
0.653584	0.60332	0.624741	0.620911
0.643664	0.662883		0.598353
0.653362	0.644045		0.643319
0.619646	0.660176		0.637661
0.664691	0.643741		0.658792
0.675582	0.653523		0.604765
0.669542	0.656256		0.633138
0.676121	0.694191		0.638955
0.675983	0.656236		0.604459
0.682408	0.659903		0.653084
0.658926	0.670509		0.604045
0.669888	0.648443		0.637091
0.671167	0.676945		0.639735
0.667378	0.642882		0.617868
0.650311	0.688103		0.640404
0.673472	0.645159		0.613163
0.653659	0.661497		0.602951
0.644542	0.673413		0.618691
0.64544	0.67216		0.615524
0.653669	0.674128		0.615573
0.639646	0.665001		0.59573
0.656696	0.660451		0.607157
0.657686	0.680908		0.599858
0.664866	0.665322		0.618158
0.63337	0.653303		0.640752
0.646096	0.661546		0.650348
0.651402	0.654697		0.655805
0.656627	0.654407		0.644268
0.666727	0.664145		0.650132
0.662729	0.648266		0.626495
0.616852	0.684156		0.619965
0.614724	0.65662		0.658434
0.614748	0.653957		0.586052
0.650762	0.647661		0.623994
0.67666	0.691459		0.666521
0.663172	0.663631		0.63499
0.657707	0.665006		0.679745
0.654975	0.648899		0.631878
0.645214	0.632967		0.61305
0.649217	0.640015		0.652861
0.63539	0.618602		0.635604
0.635764	0.616524		0.642462
0.641707	0.615216		0.617538
0.661123	0.597658
0.651683	0.633985
0.675217	0.666507
0.64607	0.65933
0.645836	0.67879
0.664967	0.651711
0.665936	0.627301
0.667061	0.669077
0.628528	0.656648
0.654841	0.618797
0.641205	0.61022
0.640519	0.614606
0.635194	0.674562
0.663547	0.647841
0.667458	0.646331
0.642831	0.671302
0.657946	0.652322
0.667769	0.64498
0.648522	0.670097
0.66548	0.657998
0.663155	0.652828
0.627097	0.656024
0.638411	0.656322
0.610377	0.64269
0.637148	0.641657
0.67011	0.639875
0.64606	0.664589
0.648732	0.643417
0.672177	0.677248
0.644648	0.665685
0.664389	0.643546
0.65006	0.667067
0.647757	0.656873
0.636172	0.625363
0.656766	0.643423
0.645226	0.658593
0.654773	0.64377
0.652875	0.629028
0.641262	0.622726
0.676238	0.658791
0.661104	0.614932
0.643189	0.623824
0.635709	0.633716
0.622513	0.616279
0.652159	0.628155
0.649548	0.660348
0.667267	0.645223
0.657264	0.653094
0.65728	0.680019
0.655036	0.64235
0.663172	0.650633
0.644278	0.665495
0.650408	0.642584
0.64977	0.665247
0.656816	0.635626
0.652055	0.647853
0.642485	0.652443
0.668169	0.624359
0.657097	0.632984
0.64858	0.632608
0.657562	0.676444
0.675346	0.617829
0.68541	0.601997
	0.606439
	0.667188
	0.636903
	0.648211
	0.644792
	0.638742
	0.635911
	0.634967
	0.648575
	0.65488
	0.663441
	0.635963
	0.662143
	0.663119
	0.67252
	0.657108
	0.631471
	0.653162
	0.65336
	0.664464
	0.642358
	0.6281
	0.64333
	0.652817
	0.646875
	0.624766
	0.660949
	0.631619
	0.639244
	0.659515
	0.657851
	0.651901
	0.646959
	0.652242
	0.648698
	0.645047
	0.663387
	0.657918
	0.669805
	0.643653
	0.655982
	0.625876
	0.650307
	0.639904
	0.657226
	0.636089
	0.656981
	0.692242
	0.683385
	0.639567
	0.647903
	0.665561
	0.646751
	0.63233
	0.65139
	0.632701
	0.662868
	0.645931
	0.656868
	0.664936
	0.673776
	0.649267
	0.655726
	0.668494
	0.651382
	0.669135
	0.648246
	0.655363
	0.642624
	0.652119
	0.651501
	0.64804
	0.655547
	0.66172
	0.653835
	0.658641
	0.634973
	0.673115
	0.646558
	0.654556
	0.658716
	0.684167
	0.660479
	0.637592
	0.643371
	0.637769
	0.629429
	0.669267
	0.652154
	0.625942
	0.66331
	0.667524
	0.657972
	0.635701
	0.641813
	0.646144

## Sheet: Supp Fig 11C
	CRPC ERG pos pre	CRPC ERG pos post	CRPC ERG neg pre	CRPC ERG neg post
DTB-019	1.06667	1.08063
DTB-021			1.06333	1.05743
DTB-022			1.0599	1.03987
DTB-060			1.06208	1.0608
DTB-080	1.13557	1.13228
DTB-098			1.09315	1.07564
DTB-127			1.04479	1.02571
DTB-128			1.05823	1.07126
DTB-135			1.11465	1.10279
DTB-141	1.06505	1.08031
DTB-149	1.07996	1.06679
DTB-159			1.10237	1.08559
DTB-176	1.05642	1.02921
DTB-176	1.05642	1.06136
DTB-232	1.07135	1.05196
DTB-258	1.0713	1.09912
DTB-261			1.07704	1.05804
HMF-003	1.11181	1.13441
HMF-004			1.07132	1.0798
HMF-005	1.09012	1.11022
HMF-006			1.02113	1.0548
HMF-010	1.09004	1.07248
HMF-012	1.06567	1.03277
HMF-012	1.06567	1.00559
HMF-013	1.0823	1.0987
HMF-014	1.09474	1.09504
HMF-018	1.12704	1.06977
HMF-019	1.12409	1.06999
HMF-021	1.0418	1.04868
HMF-021	1.0418	1.06129

## Sheet: Supp Fig 11D
	CRPC ERG pos pre	CRPC ERG pos post	CRPC ERG neg pre	CRPC ERG neg post
DTB-019-BL	12251	20455
DTB-021-BL			600	411
DTB-022-BL			349	354
DTB-060-BL			17	31
DTB-080-BL	19005	1528
DTB-098-BL			1590	281
DTB-127-BL			519	478
DTB-128-BL			62	395
DTB-135-BL			674	236
DTB-141-BL	14079	2923
DTB-149-BL	18340	18560
DTB-159-BL	2058	1769
DTB-176-BL	9751	9321
DTB-176-BL	9751	7810
DTB-232-BL	23390	23701
DTB-258-BL	46028	10218
DTB-261-BL			739	465
HMF-003-1	11045	9449
HMF-004-1			448	375
HMF-005-1	8016	11817
HMF-006-1			11	217
HMF-010-1	14572	16633
HMF-011-1	3326	12941
HMF-012-1	8480	12288
HMF-012-1	41305	18
HMF-013-1	41305	9027
HMF-014-1	13043	49122
HMF-018-1	12632	11893
HMF-019-1	8832	209
HMF-021-1	9383	34331
HMF-021-1	9383	11339

[truncated: 2 more sheets: Supp Fig 11E, Supp Fig 11F]
